# Supplementary material for: The first report of porcine parvovirus 8 (PPV8) on the American continent is associated with pigs in Colombia with porcine respiratory disease
Source: Arch Virol. 2024 Aug 16;169(9):179. doi: 10.1007/s00705-024-06099-z (PMC11329616; doi:10.1007/s00705-024-06099-z)
Supplement: Supplementary file 1 — Supplementary Material 1 [file 705_2024_6099_MOESM1_ESM.txt]

Sequences submitted to GenBank on February 14, 2024 accession numbers: PP335559 and PP335560

FASTA: 
>PP335559 Porcine parvovirus, PPV8 COL/Cundinamarca3.19/2021 ATGGCTGAACATGTACCAGAACATCTACTAGAAGCCTACAACACTCTACTAATCTACCATGAACAACAAGGAATCAGCTTTGTCTTTAAAACTAATGAATTAACAATAAATAATAAAATAATAAAACAAGATGACTACAAGCATATACCCCATAATGATGACATACAGAACATGCTCAAAATTAACTTTACCGGCATGCACTGTAGACAAGAACTACCCACCACCACAACAGAAGAAAAACAAAACTTACAAAGAGTTAGTTTGTTGTATGCTTGCGTACAAACAGCTATATTCAACTACTGCACAGACAAAAACATTGCACCAGACAGAATCAAACACTTCATCCAAGCAGAATACAGCGAACACCAAGGCCTTCACTTTCATGTACTTCTATGGGGTCCTGCAATTAATCCAAAAATTGCTAAATGGATCCAAAAACATCTACTAACTCAATGGTCAATGCTCCTTCTATCACTATTAACTATCCAACTAACATCAGAAGAAAAACAAGCATTCAGAAACACAGTTGAAAGAAGCCAATGGGTTAATCTACTCCAATACAAACATCCTCAAACAAAAAAAGAATTTGCTAAATCAATTAATCCAGGAGAAATCATAACACACTATTTTCTAAAAAAACCATACTGGAAATACAACAATATAAGTAACTACTTCTACTGCACAGATAGTTCATTTACTTTCGAAGGACTATCTTTTGCTAATAGACTAGAACTCGCTAAATGCATAGAAACAAAAGACAAAGAAAACCAAGATCCAAATACAGACACAGAACAACCATCTAAAAAACAAAAACTTGACTTAACAGAAATAACACCACAAGACAAAAAAATACAAAAACACAGACAATCCAAAGAAGACTCATGCAAAAACACAATAGAAACTTTATTCACTAAATCAATCCATACAACAGAAAAATGGATGCTAGAAGATCCAGACTCCTTCATCCATTTCAGTCTACAACCAAATGGTGAACACATAACCAAACTAATCATGAAAATAGTTCAATTAAAACTATCCAAAGACAAAACTGCCTTAGACTTAATTCTAGAAAATACACCAAAACCAATCAATCCTAAAAACAGCAAAACATACAAAATCTTCAAACTAAACAACATCCATGGTCCAAAAGTACTCCATGCAATGATGTGTATACTAAATAGAAACTTTGGCAAACAAAACTGCATTGCACTATATGGACCAACATCAACAGGCAAAAGCCTAATAGCAGAAAACATAGCCAGATCAGTCCAAAATTATGGTTGTCATAATCCTGCTAATGAAAACTTTCCATTCTCTGACCTGGCTAACAAAAATCTAGGTTGGTTTGAAGAAATGGGAAATCCAGGAAAACATGTTAACCAATTTAAAGCATTAACATCTGGTCAAAATATAAGAGTAGATCAAAAAAACCAAGGTTCTATCCAACTAACTCCACTACCAATACTCATTACATCAAATGAACAATTCTGGATTACAAAAATAGGAAGTACAATTTTCCCTGAGCACACAAAACCAATCCAACAAAGATGCATATTCATCAATCTCTTTCACCAACTACCACCTGACTTTGGTTTATTGGCGCCAAATGAAATTGGCGGGCTTTTCAGACATCTTATAAACTCAGGACACCAACCAACATTCACTAACTACATCCAACACTGGAACAAAGCACCAGACTGGGGAGAGCCATGGACAACCAATACAGACTCACCATCTTCTCTTGAACAATTACAGAGCTCATACTCAGAAGAAGACTGGGACGCTATTTTTAATGCCAGTCCTTAGAAGACAATCACATGGATGGACTTTACCAGGTTACAAATATCTGGGACCATTCAACAGCCTAAATTTAGGAGAACCAACTAATCCTCTAGACGCTGCAGCAAGAAAACACGATATAGCCTACACAGACCAAATCAACAAACAACTATATCCTTACTTATTCTTCAACAAAGCAGACCAAGAACTAATTGACGCTGCCAAAACTCAACCTGGACTTGCTGCCTATCTAACTCACTTTTTCTTTTCTCTAAAAAAGAAACATTTTCCTCATCAACAAATAGGAACTAAAAGAAAAGGAGTATTCATCAACAAAGCTCTTCAAGCAAAAAAAGCAAGACAACAAGGTCAAAAAAGACCTGCACAAACCAACCTCGAAGAAGAACCATCTACATCCAACATGACTGAAGCTGAAAATGATATCCAAATGCAAGATACCAACAATCCTGCCGGAGGAGGAGGAGGAGGACGAGGCGGAGGAGGCGTTGGACACTCAACAGGTAACTACAATAATCAAACTTTCTTTCACTATGAAAATGGTTATTGCTATGTCACTGCACACTCAACTAGACACATATATCTAAACCAAGCTCAGGATGAAAATTATATTCTAATAGAAGCAGAACACAGTCCAAATCCATCATCTCCAGAACAAACACAACAAGATAATTACCATGCTCAAATAAAAACACCATGGTCACATATAGATGCAAATGCATGGGGATGTTGGTTTGCACCTAGCGATTTTCAAAGAATAATAACAGAAGCTGAAGAAATATTTCTAGAATCATTTGAACACAAAATATTCAACATATCTATCAAAACAGCAACAGATCTCCAACAAGGTCAAACAGTATACAACAATGACCTAATAGCAACTCTCCAAGTTGCCCTAGACAGCGACAGCATGATGCCATACACACCAGAAGCTCCAAGATCACAAACAATTAACTTCATTCCATGGAACCCTTTCGTTCCTCCAATATACAATTACTATATAGAAACAATAAACACAGCAAGATGGAATGTACATGGACCACACGAACAACAAGGACAAGCAACAAGACACCAAGGCATAGACCAAAACTACCAATTCTTCGCAATAGAACACAAAGTTGAAATAGACCTTCTTAGAACAGGAGATGAATGGACATCAGGAATATACAAATTCAAATGTAAACCTGTAAAAAATCTACAACTGTGGCAAAGCAACAGAACTGTAGGCAAACCACCTAATATGGACAAACAAACTTCAGAACAAGCTAAATCTCAATACAACCATGACAAACAATATGGAATTCACTGGGGCAACATGGGAGTACCACACATCCAAAACTCACCAAATGAATCAGATCAACTAAAACCATACGACATCGGATATCAAACTCCATTCTGGAACTTTGCAGACACATATGGAGGTCCACATGTACGAGGCGTTCCACCATCTCATCATCCAAGAGAAGCTCAAGACTTAGAAGCAGAGATGTCACAACAAACCATCATAATAGATTATGCACATGGATACCACAATCCCGAACGACTAACAGAAATGCAAATACTACAATACGGCACAGTTGGACAAGCTCAAGGAGACCCAGGAGGATGGGTACAAGCAGACCTAACTCCAGCAAGAGCACCATACTATTCACAAGAAAACAGAGGCTCAAAACTATTTCCAACAAACACTCTAAACACCTACAATCCATATGTTGCATTCAACAACTATGACATTCAATATCCAAATGGACAAATCTGGGACAAGAAAATAACTACAGAACATGAACCACAATTCAGTTACCAAGCTCCATTCAAATGCGAAAATGCTCCACCAGGCCAACTTTTCGTCAAACTAACACCTCAATATACAAATCAAGTAGATCCAAACAAAGACACCAATCCAAAAATAGACACTTTTTGCTCATTTTTCTGGACTGGAACTCTAAAACTAAAATACAAAATCAGAGGAAACCGTCAATTCAATCCTTACTTTCTACCAAAAGTCCAAGACACTCAAGCCTGGTCAGGAAAACCAACATGGGAAGGACACATCCAACTACCTTACTTCGCATCAAGAGTCATCAAAGACATCTACTACTAATCCAACTAACTATCTCAAATATTCAATAAAGATATATTTTTTTTACTAACAAACTAACTATCCTAACACATAAAATAGTTAGTTAGTTTTACTAATATCTTAATTTCTAATATTTAGATTACGCAATCCAAATCTCAAAATCCTCTGACTATTGGCCACCAACTAACCTTTCTTTGAAAACGCTCTTGGGTGTCTTGG

>PP335560 Porcine parvovirus 8, PPV8/COL/EjeCafetero4.1/2021

ATGGCTGAACATGTACCAGAACATCTACTAGAAGCCTACAACACTCTACTAATCTACCATGAACAACAAGGAATCAGCTTTGTCTTTAAAACTAATGAATTAACAATAAATAATAAAATAATAAAACAAGATGACTACAAGCATATACCCCATAATGATGACATACAGAACATGCTCAAGATTAACTTTACCGGCATGCACTGTAGACAAGAACTACCCACCACCACAACAGAAGAAAAACAAAACTTACAAAGAGTTAGTTTGTTGTATGCTTGCGTACAAACAGCTATATTCAACTACTGCACAGACAAAAACATTGCACCAGACAGAATCAAACACTTCATCCAAGCAGAATACAGCGAACACCAAGGCCTTCACTTTCATGTACTTCTATGGGGTCCTGCAATTAATCCAAAAATTGCTAAATGGATCCAAAAACATTTACTAACTCAATGGTCAATGCTCCTTCTATCACTATTAACTATCCAACTAACATCAGAAGAAAAACAAGCATTCAGAAACACAGTTGAAAGAAGCCAATGGGTTAATCTACTCCAATACAAACATCCTCAAACAAAAAAAGAATTTGCTAAATCAATTAATCCAGGAGAAATCATAACACACTATTTTCTAAAAAAACCATACTGGAAATACAACAATATAAGTAACTACTTCTACTGCACAGATAGTTCATTTACTTTCGAAGGACTATCTTTTGCTAATAGACTAGAACTCGCTAAATGCGTAGAAACAAAAGACAAAGAAAACCAAGATCCAAATACAGACACAGAACAACCATCTAAAAAACAAAAACTTGACTTAACAGAAATAACACCACAAGACAAAAAAATACAAAAACACAGACAATCCAAAGAAGACTCATGCAAAAACACAATAGAAACTTTATTCACTAAATCAATCCATACAACAGAAAAATGGATGCTAGAAGATCCAGACTCCTTCATCCATTTCAGTCTACAACCAAATGGTGAACACATAACCAAACTAATCATGAAAATAGTTCAACTAAAACTATCCAAAGACAAAACTGCCTTAGACTTAATTCTAGAAAATACACCAAAACCAATCAATCCTAAAAACAGCAAAACATACAAAATCTTCAAACTAAACAACATCCATGGTCCAAAAGTACTCCATGCAATGATGTGTATACTAAATAGAAACTTTGGCAAACAAAACTGCATTGCGCTATATGGACCAACATCAACAGGCAAAAGCCTGATAGCAGAAAATATAGCCAGATCAGTCCAAAATTATGGTTGTCACAATCCTGCTAATGAAAACTTTCCATTCTCTGACCTGGCTAACAAAAATCTAGGTTGGTTTGAAGAAATGGGAAATCCAGGAAAACATGTTAACCAATTTAAAGCATTAACATCTGGTCAAAATATAAGAGTAGATCAAAAAAACCAAGGTTCTATCCAACTAACTCCACTACCAATACTCATTACATCAAATGAACAATTCTGGATTACAAAAATAGGAAGTACAATTTTCCCTGAGCACACAAAACCAATCCAACAAAGATGCATATTCATCAATCTCTTTCACCAACTACCACCTGACTTTGGTTTATTGGCGCCAAATGAAATTGGCGGGCTTTTCAGACATCTTATAAACTCAGGACACCAACCAACATTCACTAACTACATCCAACACTGGAACAAAGCACCAGACTGGGGAGAGCCATGGACAACCAATACAGACTCACCATCTTCTCTTGAACAATTACAGAGCTCATACTCAGAAGAAGACTGGGACGCTATTTTTAATGCCAGTCCTTAGAAGACAATCACATGGATGGACTTTACCAGGTTACAAATATCTGGGACCATTCAACAGCCTAAATTTAGGAGAACCAACTAATCCTCTAGACGCTGCAGCAAGAAAACACGATATAGCCTACACAGACCAAATCAACAAACAACTATATCCTTACTTATTCTTCAACAAAGCAGACCAAGAACTAATTGACGCTGCCAAAACTCAACCGGGACTTGCTGCCTATCTAACTCACTTTTTCTTTTCTCTAAAAAAGAAACATTTTCCTCATCAACAAATAGGAACTAAAAGAAAAGGAGTATTCATCAACAAAGCTCTTCAAGCAAAAAAAGCAAGACAACAAGGTCAAAAAAGACCTGCACAAACCAACCTAGAAGAAGAACCATCTACATCCAACATGACTGAAGCTGAAAATGATATCCAAATGCAAGACACCAACAATCCTGCCGGAGGAGGAGGTGGAGGACGAGGCGGAGGAGGCGTTGGACACTCAACAGGTAACTACAATAATCAAACTTTCTTTCACTATGAAAATGGTTATTGCTATGTCACTGCACACTCAACTAGACACATATATCTAAACCAAGCTCAGGATGAAAATTATATTCTAATAGAAGCAGAACACAGTCCAAATCCATCATCTCCAGAACAAACACAACAAGATAATTACCATGCTCAAATAAAAACACCATGGTCACATATAGATGCAAATGCATGGGGATGTTGGTTTGCACCTAGCGATTTTCAAAGAATAATAACAGAAGCTGAAGAAATATTTCTAGAATCATTTGAACACAAAATATTCAACATATCTATCAAAACAGCAACAGATCTCCAACAAGGTCAAACAGTATACAACAATGACCTAATAGCAACTCTCCAAGTTGCCCTAGACAGCGACAGCATGATGCCATACACACCAGAAGCTCCAAGATCACAAACAATTAACTTCATTCCATGGAACCCTTTCGTTCCTCCAATCTACAATTACTATATAGAAACAATAAACACAGCAAGATGGAATGTACATGGACCACACGAACAACAAGGACAAGCAACAAGACACCAAGGCATAGACCAAAACTACCAATTCTTCGCAATAGAACACAAAGTTGAAATAGACCTTCTTAGAACAGGAGATGAATGGACATCAGGAATATACAAATTCAAATGTAAACCTGTAAAAAATCTACAGCTGTGGCAAAGCAACAGAACTGTAGGCAAACCACCTAATATGGACAAACAAACTTCAGAACAAGCTAAATCTCAATACAACCATGACAAACAATATGGAATTCACTGGGGCAACATGGGAGTACCACACATCCAAAACTCACCAAATGAATCAGATCAACTAAAACCATACGACATCGGATATCAAACTCCATTCTGGAACTTTGCAGACACATATGGAGGTCCACATGTACGAGGCGTTCCACCATCTCATCATCCAAGAGAAGCTCAAGACTTAGAAGCAGAGATGTCACAACAAACCATCATAATAGATTATGCACATGGATACCACAATCCCGAACGACTAACAGAAATGCAAATACTACAATACGGCACAGTTGGACAAGCTCAAGGAGACCCAGGAGGATGGGTACAAGCAGACCTAACTCCAGCAAGAGCACCATACTATTCACAAGAAAACAGAGGCTCAAAACTATTTCCAACAAACACTCTAAACACCTACAATCCATATGTTGCATTCAACAACTATGACATTCAATATCCAAATGGACAAATCTGGGACAAGAAAATAACTACAGAACATGAACCACAATTCAGTTACCAAGCTCCATTCAAATGCGAAAATGCTCCACCAGGCCAACTTTTCGTCAAACTAACACCTCAATATACAAATCAAGTAGATCCAAACAAAGACACCAATCCAAAAATAGACACTTTTTGCTCATTTTTCTGGACTGGAACTCTAAAACTAAAATACAAAATCAGAGGAAACCGTCAATTCAATCCTTACTTTCTACCAAAAGTTCAAGACACTCAAGCCTGGTCAGGAAAACCAACATGGGAAGGACACATCCAACTACCTTACTTCGCATCAAGAGTCATCAAAGACATCTACTACTAATCCAACTAACTATCTCAAATATTCAATAAAGATATATTTTTTTTACTAACAAACTAACTATCCTAACACATAAAATAGTTAGTTAGTTTTACTAATATCTTAATTTCTAATATTTAGATTACGCAATCCAAATCTCAAAATCCTCTGACTATTGGCCACCAACTAACCTTTCTTTGAAAACGCTCTTGGGTGTCTTGG
